# Supplementary material for: Delineating modern variation from extinct morphology in the fossil record using shells of the Eastern Box Turtle (Terrapene carolina)
Source: PLoS One. 2018 Mar 7;13(3):e0193437. doi: 10.1371/journal.pone.0193437 (PMC5841793; doi:10.1371/journal.pone.0193437)
Supplement: S1 File — (XLSX) [file pone.0193437.s001.xlsx]

## Sheet: supplementary_specimens_age
Institution	Catalogue Number	Major Growth Rings	Carapace Length (mm)	Ossification Score	State	County	Sex	Subspecies
AMNH	94661	12	127.99	4	Virginia	Norfolk	male	carolina
AMNH	99135	16	139.17	4	New Jersey	Bergen	male	carolina
AMNH	99136	14	138.73	2	New York	nassau	male	carolina
AMNH	119286	16	120.67	2	Connecticut	Hartford		carolina
AMNH	119640	16	159.35	4	Connecticut	Hartford	male	carolina
AMNH	120055	10	137.15	4	New York	Westchester		carolina
AMNH	123302	14	126.58	4	New York	Suffolk		carolina
AMNH	123303	16	142.86	4	New York	Suffolk		carolina
AMNH	126679	19	149.59	4	New York	Suffolk		carolina
AMNH	126682	15	136.33	4	New York	Suffolk		carolina
AMNH	127501	16	137.15	4	West Virginia	Mercer		carolina
AMNH	127668	14	151.15	3	New York	Suffolk		carolina
AMNH	127669	17	129.19	4	New York	Suffolk		carolina
AMNH	127773	14	132.68	4	New York	Suffolk		carolina
AMNH	130213	15	116.42	4	Virginia	James City		carolina
AMNH	130711	13	136.85	4	Massachusetts	Plymouth	female	carolina
AMNH	130712	10	139.29	2	Massachusetts	Plymouth	male	carolina
AMNH	133575	15	119.88	2	Massachusetts	Plymouth		carolina
AMNH	134465	13	137.3	4	New York	Suffolk	male	carolina
AMNH	134520	15	128.26	4	Massachusetts	Barnstable	female	carolina
AMNH	134648	14	126.86	3	New York	Suffolk		carolina
AMNH	134661	16	129.77	4	New York	Suffolk		carolina
AMNH	134665	12	114.24	4	New York	Suffolk		carolina
AMNH	136707	28	154.49	4	Connecticut	Hartford		carolina
AMNH	138132	15	126.74	4	New York	Suffolk		carolina
AMNH	138188	15	142.97	4	New York	Suffolk		carolina
AMNH	138771	14	140.24	4	New York	Suffolk		carolina
AMNH	139022	17	129.19	4	New York	Suffolk	male	carolina
AMNH	139031	13	126.1	4	New York	Suffolk	male	carolina
AMNH	139047	12	119.77	2	New York	Suffolk		carolina
AMNH	139048	11	131.27	1	New York	Suffolk		carolina
AMNH	139118	15	140.9	4	New York	Ulster	female	carolina
AMNH	141038	20	135.41	4	New York	Suffolk		carolina
AMNH	141043	13	138.44	4	New York	Suffolk		carolina
AMNH	141047	13	127.64	2	New York	Suffolk		carolina
AMNH	141049	19	136.47	4	New York	Suffolk		carolina
AMNH	142331	16	137.54	2	New York	Suffolk	male	carolina
AMNH	142332	21	145.33	4	Connecticut	Hartford	male	carolina
AMNH	142664	15	141.34	4	Rhode Island	Washington	male	carolina
AMNH	142955	16	140.23	2	Delaware	New Castle	male	carolina
AMNH	147746	12	149.3	4	New York	Westchester	male	carolina
AMNH	151408	14	152.26	4	New York	Suffolk		carolina
AMNH	152179	9	147.46	4	New York	Westchester	male	carolina
AMNH	152180	17	143.39	4	New York	Westchester		carolina
CM	11364	18	138.91	2	PENNSYLVANIA	FRANKLIN		carolina
CM	43885	13	126.08	2	PENNSYLVANIA	FAYETTE		carolina
CM	45190	8	91.27	1	PENNSYLVANIA	WESTMORELAND		carolina
CM	76120	12	119.28	2	TENNESSEE	HARDEMAN
CM	84702	21	141.61	4	PENNSYLVANIA	ALLEGHENY		carolina
CM	88307	19	155.36	2	FLORIDA	LIBERTY
CM	88328	11	130.47	4	FLORIDA	GADSDEN		major
CM	88334	13	116.57	4	INDIAna	MONROE
CM	88346	14	132.01	2	MISSOURI	WARREN
CM	88350	20	117.2	3	INDIAna	BROWN
CM	88351	15	121.94	3	INDIAna	BROWN
CM	88352	18	134	4	INDIAna	BROWN
CM	88353	18	135.89	4	INDIAna	BROWN
CM	88354	14	118.58	4	INDIAna	BROWN
CM	88355	23	120.09	2	INDIAna	BROWN
CM	88368	13	132.51	4	MISSOURI	WASHINGTON		triunguis
CM	89839	15	119.21	4	INDIAna	BROWN
KU	2747	17	122.07	2	Maryland	Prince Georges	female
KU	2846	19	120.04	2	Maryland	Prince Georges	male
KU	2854	18	118.42	4	Maryland	Prince Georges	female
KU	2871	15	108.81	4	Maryland	Prince Georges	female
KU	18334	13	127.95	4	Arkansas	Washington	female
KU	18338	11	117.26	4	Arkansas	Washington	female
KU	18348	9	143.39	2	Florida	Orange	male
KU	18353	10	119.26	2	Arkansas	Washington	male
KU	18355	14	118.44	2	Arkansas	Washington	male
KU	19428	16	119.43	4	Arkansas	Franklin	female
KU	20516	14	116.89	2	Florida	Alachua	female
KU	23350	10	132.49	2	Kansas	Cherokee	female
KU	23352	12	133.58	2	Kansas	Miami	female
KU	48264	12	138.53	2	Kansas	Cherokee	female
KU	48265	9	124.94	2	Kansas	Cherokee	female
KU	48266	13	133.05	4	Kansas	Cherokee	female
KU	48269	15	137.02	2	Kansas	Cherokee	female
KU	48270	13	126.9	2	Kansas	Cherokee	male
KU	48271	13	120.26	2	Kansas	Cherokee	female
KU	48273	14	126.5	2	Missouri	Jasper	male
KU	48274	16	125.6	2	Missouri	Jasper	female
KU	211180	19	102.11	2	Arkansas	Lafayette
NCSM	3604	14	130.97	4	North Carolina	Wake	male
NCSM	25131	20	130.16	2	North Carolina	Cherokee	female
NCSM	31221	11	129.67	4	North Carolina	Hyde
NCSM	31578	20	138.11	4	North Carolina	Macon
NCSM	32056	14	104.73	4	North Carolina	Surry
NCSM	34726	11	144.57	3	North Carolina	Craven
NCSM	36128	20	124.46	4	North Carolina	Surry	male
NCSM	41211	15	101.98	2	North Carolina	Wilkes
NCSM	41292	14	128.76	4	North Carolina	Wilkes
NCSM	41293	12	129.86	4	North Carolina	Wilkes
NCSM	53523	11	130.97	4	North Carolina	Wilkes
NCSM	60281	10	116.84	4	Arkansas	Cross	female
NCSM	60398	16	118.3	3	North Carolina	Wilkes
NCSM	60399	21	131.81	4	North Carolina	Wilkes
NCSM	61757	16	129.76	2	North Carolina	Chatham
NCSM	61884	16	130.17	4	North Carolina	Scotland
NCSM	62617	13	138.63	4	South Carolina	Hampton
NCSM	64632	11	139.09	4	South Carolina	Hampton
NCSM	72739	10	129.09	4	North Carolina	Mecklenberg
NCSM	73314	15	128.73	4	North Carolina	Vance	male
NCSM	73900	17	108.5	4	New Jersey	Morris
NCSM	73903	12	137.12	4	Virginia	Norfolk
NCSM	74303	15	108.77	4	North Carolina	Granville
NCSM	74346	14	117.46	3	North Carolina	Davidson
NCSM	75968	12	129.94	2	North Carolina	Richmond
OMNH	39970	14	131.95	4	Oklahoma	Cleveland
UF	6572	1	50.62	1	Florida	Jackson
UF	10947	9	116.34	4	Florida	Alachua	female
UF	14266	8	125.2	4	Florida	Alachua	female
UF	18957	9	118.47	2	Florida	Alachua
UF	18961	2	53.83	1	Florida	Franklin
UF	18961	2	53.54	1	Florida	Franklin
UF	21116	10	182.25	2	Florida	Franklin		major
UF	22160	12	128.14	4	Georgia	Burke
UF	22161	10	155.59	2	Louisiana	St. Charles
UF	35142	3	80.8	1	South Carolina	Jasper
UF	37229	11	133.13	4	Florida	Levy
UF	40388	14	143.65	4	Florida	Wakulla
UF	42882	9	137.95	4	Florida	Alachua	male
UF	43530	0	40.83	1	Florida	Alachua
UF	54778	15	124.82	4	Kentucky	Hart
UF	62465	10	114.7	4	Georgia	Jasper
UF	66316	0	34.16	1	Florida	Alachua
UF	66318	0	36.93	1	Florida	Alachua
UF	66319	0	29.39	1	Florida	Alachua
UF	81770	10	147.79	4	Florida	Pinellas
UF	84035	3	66.66	1	Florida	Hillsborough
UF	84036	5	96.46	1	Florida	Hillsborough
UF	84036	6	95.6	1	Florida	Hillsborough
UF	84037	6	77.48	1	Florida	Hillsborough
UF	84037	5	77.37	1	Florida	Hillsborough
UF	84038	8	98	1	Florida	Hillsborough
UF	84038	6	98.34	1	Florida	Hillsborough
UF	122789	9	144.84	4	Florida	Alachua		baurii
UF	124892	13	137.16	4	Florida	Brevard
UF	128413	6	93.33	1	Indiana	Wayne
UF	134740	10	121.14	3	Indiana	Wayne
UF	134747	5	74.35	1	Indiana	Wayne
UF	149356	12	136.37	3	Alabama	Macon
UF	149617	6	112.3	2	Kentucky	Hart
UF	150813	10	120.39	4	Florida	Collier	female
UF	150815	12	161.45	4	Florida	Bay	male
UF	150816	13	177.18	2	Florida	Franklin	male
UF	150821	12	136.3	2	Florida	Bay	female
UF	151564	12	173.51	2	Florida	Gulf
UF	151566	0	36.05	1	Kentucky	Todd
UF	151618	18	163.4	2	Florida	Gulf	male	major
UF	151620	15	166.11	4	Florida	Bay	male	major
UF	151627	14	119.04	4	Florida	Madison	female	carolina
UF	151633	9	175.14	2	Florida	Calhoun, says Gulf on box		major
UF	151644	3	51.48	1	Missouri	Boone
UF	151648	4	66.76	1	Missouri	Boone
UF	151649	4	89.56	1	Missouri	Boone
UF	151664	17	179.53	4	Florida	Bay	male	major
UF	152803	13	162.23	4	Florida	Liberty
UF	153380	12	146.74	4	Florida	Walton
UF	153929	4	71.19	1	Missouri	Columbia
UF	153932	2	72.67	1	North Carolina	unknown
UF	153933	4	60	1	Missouri	Iberia
UF	154416	5	71.84	1	Florida	Etowah		carolina
UF	155132	6	95.21	1	Missouri	Columbia
UF	155133	2	63.91	1	Missouri	Columbia
UF	155134	2	53.42	1	Missouri	Columbia
UF	155655	7	125.24	1	Missouri	Boone
UF	166001	4	78.2	1	unknown	unknown
UF	166005	6	93.53	1	unknown	unknown
UF	166013	4	71.78	1	unknown	unknown
UF	166029	3	56.57	1	unknown	unknown
UF	109838a	14	131.53	2	Florida	Wayne
UF	109838b	16	118.04	4	Florida	Wayne
UF	109838c	15	131.58	4	Indiana	Wayne
UF	2736a	1	58.51	1	Florida	Jackson
UF	2736b	3	62.89	1	Florida	Jackson
USNM	14624	13	130.31	4	South Carolina	Darlington	male
USNM	63026	20	128.51	4	Maryland	Harford
USNM	81204	17	146.82	2	Ohio	Lucas
USNM	86431	14	125.11	2	Missouri	Webster	female
USNM	86730	15	127.33	4	Tennessee	Grainger	female
USNM	86827	14	130.19	2	Maryland	Washington	male
USNM	91104	15	141.93	4	South Carolina	McCormick	male
USNM	91108	16	120.14	4	South Carolina	McCormick	female
USNM	91117	13	112.37	4	South Carolina	McCormick	female
USNM	99839	14	124.76	4	Arkansas	Greene	female
USNM	292104	11	98.31	1	Maryland	Charles	male
USNM	319193	11	133.28	2	Virginia	Richmond	male
USNM	521261	16	123.23	4	Virginia	Chesterfield
USNM	521276	20	119.91	4	Virginia	Powhatan	female
USNM	521279	18	120.71	4	Virginia	Lunenburg	male
USNM	521280	21	101.82	4	Virginia	Lunenburg
USNM	521284	16	142.75	4	Virginia	Surry	male
USNM	521290	24	119.56	4	Virginia	Cumberland	female
USNM	536553	17	122.44	4	Virginia	Stafford	female
USNM	540819	11	157.58	4	Florida	Hillsborough	male	bauri
USNM	540820	9	146.06	4	Florida	Hillsborough	female	bauri
USNM	540822	9	124.74	4	Florida	Hillsborough	female	bauri
USNM	540825	10	147.93	3	Florida	Hillsborough	male	bauri
USNM	540827	11	147.75	4	Florida	Hillsborough	male	bauri
USNM	540829	8	149.48	2	Florida	Hillsborough	male	bauri
USNM	540830	9	141.02	4	Florida	Hillsborough	female	bauri
USNM	540831	9	130.42	2	Florida	Hillsborough	male	bauri
USNM	540832	9	130.74	4	Florida	Hillsborough	female	bauri
USNM	540837	9	129.09	4	Florida	Hillsborough	female	bauri
USNM	540838	8	149.11	2	Florida	Hillsborough	male	bauri
USNM	540840	8	128.22	2	Florida	Hillsborough	male	bauri
USNM	540841	12	144.46	4	Florida	Hillsborough	male	bauri
USNM	540933	16	136.98	4	Tennessee	Sevier		carolina
YPM-HERR	10692	22	124.39	4	Virginia	Arlington
YPM-HERR	10693	12	119.33	4	Virginia	Arlington
YPM-HERR	10694	11	108.89	4	DC	na
YPM-HERR	16054	7	119.2	4	Texas	Harris		triunguis
YPM-HERR	17919	12	141.8	4	Connecticut	New Haven
YPM-HERR	uncat	14	140.04	4	Connecticut	New Haven	female
