# Supplementary material for: Delineating modern variation from extinct morphology in the fossil record using shells of the Eastern Box Turtle (Terrapene carolina)
Source: PLoS One. 2018 Mar 7;13(3):e0193437. doi: 10.1371/journal.pone.0193437 (PMC5841793; doi:10.1371/journal.pone.0193437)
Supplement: S2 File — (XLSX) [file pone.0193437.s002.xlsx]

## Sheet: Supplementary_specimens
Specimen Number	Fossil Dataset	Subspecies Dataset	Sexual Dimorphism Dataset	Subspecies	Sex	Latitude	Longitude	Carapace Length (mm)	Major Growth Rings	State	County	Site
AMNH 120867	no	yes	no	carolina		39.4692	81.4734	132.66	13	Ohio	Washington	Modern
AMNH 120869	no	yes	no	carolina		39.5104	82.4442	126.17	15	Ohio	Hocking	Modern
AMNH 120870	no	yes	no	carolina		39.7347	81.0846	124.1	18	Ohio	Monroe	Modern
AMNH 121018	no	yes	no	carolina		40.8564	85.7867	145.66	16	Indiana	Wabash	Modern
AMNH 130213	no	yes	no	carolina		37.3068	76.7958	116.42	15	Virginia	James City	Modern
AMNH 130711	no	no	yes	carolina	female	41.9809	-70.8261	136.85	13	Massachusetts	Plymouth	Modern
AMNH 130712	no	yes	no	carolina		41.9809	70.8261	139.29	10	Massachusetts	Plymouth	Modern
AMNH 133575	no	yes	no	carolina		41.9809	70.8261	119.88	15	Massachusetts	Plymouth	Modern
AMNH 134520	no	no	yes	carolina	female	41.6873	-70.2356	128.26	15	Massachusetts	Barnstable	Modern
AMNH 136707	no	yes	no	carolina		41.8123	72.702	154.49	28	Connecticut	Hartford	Modern
AMNH 139022	no	yes	no	carolina		40.8304	72.8998	129.19	17	New York	Suffolk	Modern
AMNH 139030	no	no	yes	carolina	female	40.8304	72.8998	131.72		New York	Suffolk	Modern
AMNH 139118	no	yes	yes	carolina	female	41.8757	74.1989	140.9	15	New York	Ulster	Modern
AMNH 140027	no	no	yes	carolina	female	41.1497	-73.7828	131.85		New York	Westchester	Modern
AMNH 142331	no	no	yes	carolina	male	40.8304	-72.8998	137.54	16	New York	Suffolk	Modern
AMNH 142332	no	no	yes	carolina	male	41.8123	-72.702	145.33	21	Connecticut	Hartford	Modern
AMNH 142664	no	yes	yes	carolina	male	41.5086	71.6508	141.34	15	Rhode Island	Washington	Modern
AMNH 142955	no	yes	yes	carolina	male	39.5877	75.6203	140.23	16	Delaware	New Castle	Modern
AMNH 147746	no	no	yes	carolina	male	41.1497	-73.7828	149.3	12	New York	Westchester	Modern
AMNH 149455	no	no	yes	carolina	male	41.6555	-71.7119	130.69		Rhode Island	Kent	Modern
AMNH 152179	no	no	yes	carolina	male	41.1497	-73.7828	147.46	9	New York	Westchester	Modern
AMNH 152180	no	yes	no	carolina		41.1497	73.7828	143.39	17	New York	Westchester	Modern
AMNH 69781	no	no	yes	carolina	female	33.9181	-81.5123	114.63		South Carolina	Lexington	Modern
AMNH 69791	no	no	yes	carolina	female	33.9181	-81.5123	123.46		South Carolina	Lexington	Modern
AMNH 94661	no	yes	no	carolina		36.5714	76.2012	127.99	12	Virginia	Norfolk	Modern
AMNH 99135	no	yes	no	carolina		41.0065	73.9488	139.17	16	New Jersey	Bergen	Modern
AMNH 99136	no	yes	no	carolina		40.7699	73.4296	138.73	14	New York	Nassau	Modern
CM 15887	no	yes	no	carolina		37.5795	-81.5537	138.81	19	West Virginia	Wyoming	Modern
CM 15996	no	yes	no	carolina		37.6624	-82.2543	127.34	16	West Virginia	Mingo	Modern
CM 16367	no	yes	no	carolina		34.174	79.7711	103.72	11	South Carolina	Florence	Modern
CM 17975	no	yes	no	carolina		32.9511	-80.1014	130.94	12	South Carolina	Charleston	Modern
CM 18449	no	yes	no	carolina		39.4389	-81.1492	137.41	19	West Virginia	Pleasants	Modern
CM 20196	no	yes	no	carolina		39.2862	-75.6129	124.97	14	Delaware	Kent	Modern
CM 20197	no	yes	no	carolina		39.2862	-75.6129	126.66	14	Delaware	Kent	Modern
CM 22245	no	yes	no	carolina		41.0939	-75.2452	150.32	20	Pennsylvania	Monroe	Modern
CM 22515	no	yes	no	carolina		38.3742	-75.7423	136.45	17	Maryland	Wicomico	Modern
CM 27397	no	yes	no	carolina		40.0884	-75.4757	104.11	14	Pennsylvania	Chester	Modern
CM 27788	no	yes	no	carolina		31.3818	-81.9488	116.27	13	Georgia	Wayne	Modern
CM 31898	no	yes	no	carolina		39.0825	-74.8242	133.44	12	New Jersey	Cape May	Modern
CM 33393	no	yes	no	carolina		40.685	-78.1332	128.36	12	Pennsylvania	Huntingdon	Modern
CM 35221	no	yes	no	carolina		37.5723	-83.2699	124.05	15	Kentucky	Breathitt	Modern
CM 40199	no	yes	no	carolina		31.3184	-84.3332	129.84	11	Georgia	Baker	Modern
CM 56370	no	yes	no	carolina		32.7723	-80.7128	112.26	8	South Carolina	Colleton	Modern
CM 57150	no	yes	no	triunguis		33.6995	-96.8642	124.48		Texas	Grayson	Modern
CM 60232	no	yes	no	carolina		38.6647	-82.4739	123.39	14	Ohio	Lawrence	Modern
CM 60233	no	yes	no	carolina		38.4095	-83.8858	121.77	14	Kentucky	Fleming	Modern
CM 60237	no	yes	no	carolina		38.5303	-84.5057	126.3	17	Kentucky	Grant	Modern
CM 60252	no	yes	no	carolina		39.5084	86.4573	135.51	18	Indiana	Morgan	Modern
CM 62181	no	yes	no	triunguis		32.7703	-91.261	134.7	8	Louisiana	East Carroll	Modern
CM 62183	no	yes	no	triunguis		30.8816	-90.5055	132.45	9	Louisiana	Tangipahoa	Modern
CM 62190	no	yes	no	triunguis		32.5812	-92.3102	123.93		Louisiana	Ouachita	Modern
CM 68217	no	yes	no	carolina		39.562	-87.3444	137.35	14	Indiana	Vigo	Modern
CM 95469	no	yes	no	carolina		36.3538	-89.3996	121.02	13	Tennessee	Lake	Modern
CM R 3001	no	yes	no	carolina		40.4542	-80.0223	107.71	9	Pennsylvania	Allegheny	Modern
CM R 3021	no	yes	no	triunguis		28.9787	-95.9684	122.51		Texas	Matagorda	Modern
CM R 3092	no	yes	no	carolina		41.6181	-80.3024	130.71	16	Pennsylvania	Crawford	Modern
CM S 9494	no	yes	no	triunguis		34.8687	-92.1705	116.5		Arkansas	Pulaski	Modern
KU 18348	no	yes	no	bauri		28.4841	81.2539	143.39	9	Florida	Orange	Modern
KU 1918	no	yes	no	triunguis		38.0953	-98.495	138.82		Kansas	Stafford	Modern
KU 192259	no	yes	no	triunguis		38.9884	-95.3056	136.57	11	Kansas	Douglas	Modern
KU 19348	no	yes	no	triunguis		37.624	-94.6927	137.75		Kansas	Bourbon	Modern
KU 19367	no	yes	no	triunguis		35.4959	93.833	131.38		Arkansas	Franklin	Modern
KU 19428	no	yes	no	triunguis		35.5185	93.8282	119.43	16	Arkansas	Franklin	Modern
KU 20516	no	yes	no	bauri		29.5349	82.3282	116.89	14	Florida	Alachua	Modern
KU 20518	no	yes	no	bauri		26.6979	80.0384	119.63		Florida	Palm Beach	Modern
KU 211186	no	yes	no	triunguis		38.8011	-90.5992	119.21		Missouri	St Charles	Modern
KU 211187	no	yes	no	triunguis		38.2587	-92.2669	119.13		Missouri	Miller	Modern
KU 218795	no	yes	no	triunguis		39.3818	-96.1733	136.05	10	Kansas	Pottawatomie	Modern
KU 23352	no	yes	no	triunguis		38.4194	-94.7815	133.58	12	Kansas	Miami	Modern
KU 3014	no	yes	no	triunguis		37.1239	-95.9275	120.69	9	Kansas	Montgomery	Modern
KU 3018	no	yes	no	triunguis		38.2565	-95.7337	132.38	10	Kansas	Coffey	Modern
KU 46766	no	yes	no	triunguis		37.5141	-94.8658	123.64	10	Kansas	Crawford	Modern
KU 46801	no	yes	no	major		30.4771	-88.875	162.89		Mississippi	Jackson	Modern
KU 46894	no	yes	no	triunguis		37.7889	-95.9955	139.73	10	Kansas	Greenwood	Modern
KU 47353	no	yes	no	major		30.6279	-88.9523	163.47		Mississippi	Harrison	Modern
KU 48269	no	yes	no	triunguis		37.1258	-94.6812	137.02	15	Kansas	Cherokee	Modern
KU 48270	no	yes	no	triunguis		37.1258	-94.6812	126.9	13	Kansas	Cherokee	Modern
KU 48271	no	yes	no	triunguis		37.1258	-94.6812	120.26	13	Kansas	Cherokee	Modern
KU 48274	no	yes	no	triunguis		37.1246	-94.5904	125.6	16	Missouri	Jasper	Modern
KU 51452	no	yes	no	triunguis		37.3905	-97.1326	146.83		Kansas	Cowley	Modern
NCSM 14653	no	yes	no	bauri		29.0143	81.3043	110.85		Florida	Marion	Modern
NCSM 21651	no	yes	no	triunguis		30.0129	97.1226	115.22		Texas	Bastrop	Modern
NCSM 3547	no	yes	yes	major	female	30.7041	88.1873	145.7		Alabama	Mobile	Modern
NCSM 3608	no	yes	no	bauri		27.7317	82.6536	142.02	18	Florida	Pinellas	Modern
NCSM 41041	no	yes	no	bauri		28.2085	81.2367	119.18	10	Florida	Osceola	Modern
NCSM 74347	no	yes	no	major		30.3853	84.7623	160.73		Florida	Liberty	Modern
SCSM uncat G	yes	no	no	NA		33.2414	-80.4408	223.93		South Carolina		Camelot
SCSM uncat N	yes	no	no	NA		33.2414	-80.4408	112.92		South Carolina		Camelot
SCSM uncat O	yes	no	no	NA		33.2414	-80.4408	141.33		South Carolina		Camelot
SCSM 2003.75.696	yes	no	no	NA		33.2414	-80.4408	233.45		South Carolina		Camelot
SCSM 2003.75.697	yes	no	no	NA		33.2414	-80.4408	123.3		South Carolina		Camelot
SCSM 2003.75.698	yes	no	no	NA		33.2414	-80.4408	120.32		South Carolina		Camelot
SCSM 2004.01.241	yes	no	no	NA		33.2414	-80.4408	217.69		South Carolina		Camelot
SCSM 2004.01.242	yes	no	no	NA		33.2414	-80.4408	235.48		South Carolina		Camelot
SCSM 2004.01.244	yes	no	no	NA		33.2414	-80.4408	214.74		South Carolina		Camelot
SCSM 2004.01.246	yes	no	no	NA		33.2414	-80.4408	232.38		South Carolina		Camelot
SCSM 2004.01.247	yes	no	no	NA		33.2414	-80.4408	119.54		South Carolina		Camelot
SCSM 91.163.1	yes	no	no	NA		33.2333	-80.4333	199.68		South Carolina		Ardis
SCSM 91.164.1	yes	no	no	NA		33.2333	-80.4333	203.07		South Carolina		Ardis
SCSM 91.166.1	yes	no	no	NA		33.2333	-80.4333	256		South Carolina		Ardis
SCSM 94.10.435.1	yes	no	no	NA		33.2333	-80.4333	190.83		South Carolina		Ardis
TMM 30967-1232	yes	no	no	NA		27.8728	-97.1914	153.72		Texas		Ingleside
TMM 30967-363	yes	no	no	NA		27.8728	-97.1914	189.31		Texas		Ingleside
TMM 30967-617	yes	no	no	NA		27.8728	-97.1914	202.76		Texas		Ingleside
TMM 30967-660	yes	no	no	NA		27.8728	-97.1914	133.17		Texas		Ingleside
TMM 30967-682	yes	no	no	NA		27.8728	-97.1914	189.03		Texas		Ingleside
TMM 933-1274	yes	no	no	NA		29.6814	-98.4738	162.26		Texas		Friesenhahn Cave
TMM 933-1275	yes	no	no	NA		29.6814	-98.4738	159.04		Texas		Friesenhahn Cave
TMM 933-1276	yes	no	no	NA		29.6814	-98.4738	158.97		Texas		Friesenhahn Cave
TMM 933-1277	yes	no	no	NA		29.6814	-98.4738	159.19		Texas		Friesenhahn Cave
TMM 933-1438	yes	no	no	NA		29.6814	-98.4738	163.85		Texas		Friesenhahn Cave
TMM 933-3037	yes	no	no	NA		29.6814	-98.4738	153.4		Texas		Friesenhahn Cave
TMM 933-3038	yes	no	no	NA		29.6814	-98.4738	155.78		Texas		Friesenhahn Cave
TMM 933-3039	yes	no	no	NA		29.6814	-98.4738	158.23		Texas		Friesenhahn Cave
TMM 933-3040	yes	no	no	NA		29.6814	-98.4738	180.3		Texas		Friesenhahn Cave
TMM 933-3236	yes	no	no	NA		29.6814	-98.4738	155.27		Texas		Friesenhahn Cave
TMM 933-3237	yes	no	no	NA		29.6814	-98.4738	151.36		Texas		Friesenhahn Cave
TMM 933-3238	yes	no	no	NA		29.6814	-98.4738	153.76		Texas		Friesenhahn Cave
TMM 933-3239	yes	no	no	NA		29.6814	-98.4738	208		Texas		Friesenhahn Cave
TMM 933-3322	yes	no	no	NA		29.6814	-98.4738	156.33		Texas		Friesenhahn Cave
TMM 933-3323	yes	no	no	NA		29.6814	-98.4738	161.04		Texas		Friesenhahn Cave
TMM 933-3325	yes	no	no	NA		29.6814	-98.4738	158.08		Texas		Friesenhahn Cave
TMM 933-3445	yes	no	no	NA		29.6814	-98.4738	157.7		Texas		Friesenhahn Cave
TMM 933-5680	yes	no	no	NA		29.6814	-98.4738	138.14		Texas		Friesenhahn Cave
TMM 933-574	yes	no	no	NA		29.6814	-98.4738	151.9		Texas		Friesenhahn Cave
UFea 01606331	yes	no	no	NA		26.947	-81.059	127.07		Florida		Fort Center
UFea 04600045	yes	no	no	NA		29.41	-82.48	127.58		Florida		Grove'S Orange Midden
UF 10947	no	yes	no	bauri		29.6235	-82.3764	116.34	9	Florida	Alachua	Modern
UF 10948	no	yes	no	bauri		29.4851	-82.413	113.34		Florida	Alachua	Modern
UF 122789	no	yes	no	bauri		29.6338	-82.3685	144.84	9	Florida	Alachua	Modern
UF 123487	no	yes	no	bauri		28.253	-80.8277	118.48		Florida	Brevard	Modern
UF 124892	no	yes	no	bauri		28.2452	-80.8065	137.16	13	Florida	Brevard	Modern
UF 131942	yes	no	no	NA		29.41	-82.48	150.28		Florida		Devils Den
UF 141623	no	yes	no	major		30.0452	-84.4883	151.03		Florida	Wakulla	Modern
UF 14385	no	yes	no	bauri		26.4475	-82.1134	138.03	10	Florida	Lee	Modern
UF 14388	no	yes	no	major		30.4908	-87.08	137.82		Florida	Santa Rosa	Modern
UF 149514	no	yes	no	major		29.6607	-85.1313	184.03		Florida	Franklin	Modern
UF 150813	no	yes	no	bauri		26.1272	-81.3448	120.39	10	Florida	Collier	Modern
UF 150816	no	yes	no	major		29.7283	-84.9549	177.18	13	Florida	Franklin	Modern
UF 150818	no	yes	no	major		30.153	-85.5699	170.15	14	Florida	Bay	Modern
UF 150819	no	yes	no	bauri		29.2434	-81.6487	138.93		Florida	Marion	Modern
UF 150822	no	yes	no	major		30.1588	-85.6601	157.81		Florida	Bay	Modern
UF 151564	no	yes	no	major		29.8085	-85.3019	173.51	12	Florida	Gulf	Modern
UF 151618	no	yes	no	major		29.9693	-85.3678	163.4	18	Florida	Gulf	Modern
UF 151621	no	yes	no	major		30.153	-85.5699	191.53		Florida	Bay	Modern
UF 151627	no	yes	no	carolina		30.4014	-83.1829	119.04	14	Florida	Madison	Modern
UF 151628	no	yes	no	bauri		29.6667	-82.3244	113.88	7	Florida	Alachua	Modern
UF 151629	no	yes	no	bauri		26.903	-81.923	136.25	18	Florida	Charlotte	Modern
UF 151633	no	yes	no	major		30.5705	-85.1269	175.14	9	Florida	Calhoun, Says Gulf On Box	Modern
UF 151654	no	yes	yes	bauri	female	29.3886	-81.88	124.89	11	Florida	Marion	Modern
UF 151664	no	yes	yes	major	male	30.153	-85.5699	179.53	17	Florida	Bay	Modern
UF 153380	no	yes	no	major		30.5554	-85.9601	146.74	12	Florida	Walton	Modern
UF 153422	no	yes	no	bauri		29.6514	-82.3245	122.52		Florida	Alachua	Modern
UF 18950	no	yes	no	bauri		29.6514	-82.3245	120.88		Florida	Alachua	Modern
UF 18996	no	yes	no	major		31.3325	-84.4274	141.64		Georgia	Baker	Modern
UF 21116	no	yes	no	major		29.8652	-84.6205	182.25	10	Florida	Franklin	Modern
UF 2179	yes	no	no	NA		29.36	-82.19	152.42		Florida		Reddick 1B
UF 22161	no	yes	no	major		29.8956	-90.393	155.59	10	Louisiana	St. Charles	Modern
UF 23828	yes	no	no	NA		29.41	-82.48	148.31		Florida		Devils Den
UF 23829	yes	no	no	NA		29.41	-82.48	134.62		Florida		Devils Den
UF 2915	yes	no	no	NA		29.36	-82.19	140.33		Florida		Reddick 1B
UF 2916	yes	no	no	NA		29.36	-82.19	158.27		Florida		Reddick 1B
UF 3136	yes	no	no	NA		29.69	-82.58	153.06		Florida		Haile 8A
UF 3137	yes	no	no	NA		29.69	-82.58	148.16		Florida		Haile 8A
UF 3143	yes	no	no	NA		29.69	-82.58	160.86		Florida		Haile 8A
UF 3148	yes	no	no	NA		29.69	-82.58	176.39		Florida		Haile 8A
UF 3150	yes	no	no	NA		29.69	-82.58	173.52		Florida		Haile 8A
UF 34402	no	yes	no	major		30.9095	-86.1757	144.84	8	Florida	Walton	Modern
UF 4018	no	yes	no	major		30.5695	-84.9326	133.43		Florida	Liberty, In A Gadsen Co. Jar	Modern
UF 40388	no	yes	no	major		30.188	-84.4117	143.65	14	Florida	Wakulla	Modern
UF 4232	no	yes	no	carolina		32.9138	-83.7189	118.27	14	Georgia	Bibb	Modern
UF 4235	no	yes	no	carolina		32.3707	-84.5167	111.83	10	Georgia	Marion	Modern
UF 42555	no	yes	no	major		30.1975	-84.3143	175.84		Florida	Wakulla	Modern
UF 42882	no	yes	no	bauri		29.6514	-82.3245	137.95	9	Florida	Alachua	Modern
UF 4414	no	yes	no	triunguis		30.8692	-83.9138	129.74		Georgia	Thomas	Modern
UF 4418	no	yes	no	triunguis		30.8692	-83.9138	134.1	9	Georgia	Thomas	Modern
UF 4422	no	yes	no	triunguis		32.0994	-81.1767	123.19	12	Georgia	Chatham	Modern
UF 4425	no	yes	no	major		33.2911	-83.7189	109.36	15	Georgia	Jasper	Modern
UF 4432	no	yes	no	triunguis		31.2132	-82.3535	118.8	9	Georgia	Ware	Modern
UF 4445	no	yes	no	triunguis		31.5251	83.8315	125.83	10	Georgia	Worth	Modern
UF 47461	yes	no	no	NA		29.69	-82.58	146.22		Florida		Haile 8A
UF 4747a	yes	no	no	NA		29.36	-82.19	152.85		Florida		Reddick 1B
UF 47783	no	yes	no	major		30.5083	-85.2294	122.63	8	Florida	Calhoun	Modern
UF 47868	no	yes	no	bauri		29.0155	-82.6883	133.01		Florida	Citrus	Modern
UF 47874	no	yes	no	bauri		27.2437	-80.8302	146.62		Florida	Okeechobee	Modern
UF 47877	no	yes	no	bauri		26.0112	-80.1493	126.95	10	Florida	Broward	Modern
UF 47880	no	yes	no	bauri		28.9662	-82.7002	136.17	9	Florida	Citrus	Modern
UF 5697	yes	no	no	NA		29.36	-82.19	168.72		Florida		Reddick 1B
UF 5700	yes	no	no	NA		29.36	-82.19	138.3		Florida		Reddick 1B
UF 60344	no	yes	no	bauri		26.5988	-82.222	136.99		Florida	Lee	Modern
UF 6422	yes	no	no	NA		29.36	-82.19	153.74		Florida		Reddick 1B
UF 921	no	yes	no	bauri		27.216	-81.8586	142.8		Florida	De Soto	Modern
UF 9657	no	yes	no	bauri		28.7809	-82.59	135.71	11	Florida	Citrus	Modern
UF 9709	no	yes	no	major		30.641	-84.8237	132.85	11	Florida	Gadsden	Modern
UF/FGS V 1645	yes	no	no	NA		27.65	-80.4	124.66		Florida		Vero
UF/FGS V 1648	yes	no	no	NA		27.65	-80.4	124.46		Florida		Vero
UF/FGS V 278	yes	no	no	NA		27.65	-80.4	128.01		Florida		Vero
USNM 142098	no	yes	no	triunguis		35.4713	-93.7575	116.23	10	Arkansas	Franklin	Modern
USNM 197490	no	yes	no	triunguis		37.2128	-93.5343	132.07	10	Missouri	Greene	Modern
USNM 288237	no	yes	no	major		30.0822	-93.299	102.27		Louisiana	Cameron	Modern
USNM 288238	no	yes	no	major		30.0822	-93.299	106.46	12	Louisiana	Cameron	Modern
USNM 304355	no	yes	no	triunguis		38.1328	-92.571	125.93	12	Missouri	Miller	Modern
USNM 323058	no	yes	no	carolina		34.0427	-86.7079	102.92	12	Alabama	Cullman	Modern
USNM 323073	no	yes	no	triunguis		38.0909	-92.2922	94.71	12	Missouri	Miller	Modern
USNM 323074	no	yes	no	major		30.4262	-85.5829	102.78	10	Florida	Bay	Modern
USNM 326299	no	yes	yes	carolina	female	34.1482	-86.0245	124.38	15	Alabama	Etowah	Modern
USNM 326300	no	yes	no	carolina		35.3925	-86.086	116.41	10	Tennessee	Coffee	Modern
USNM 326302	no	yes	no	carolina		35.3925	-86.086	115.98	13	Tennessee	Franklin	Modern
USNM 326304	no	yes	yes	carolina	male	32.7691	-86.5356	109.78	9	Alabama	Chilton	Modern
USNM 326310	no	yes	yes	carolina	male	38.5027	-76.5486	128.56	12	Maryland	Calvert	Modern
USNM 326311	no	no	yes	carolina	male	36.4439	-76.56	124.32	15	Maryland	Calvert	Modern
USNM 326312	no	yes	yes	carolina	female	38.4297	-76.75	126.59	19	Maryland	St. Marys	Modern
USNM 326313	no	no	yes	carolina	female	38.6714	-76.5325	131.2	16	Maryland	Calvert	Modern
USNM 326322	no	yes	no	triunguis		38.0909	-92.2922	121.1	9	Missouri	Miller	Modern
USNM 326327	no	yes	no	triunguis		34.7049	-93.1916	119.49	8	Arkansas	Saline	Modern
USNM 326328	no	yes	no	triunguis		34.9135	-92.1441	120.1		Arkansas	Pulaski	Modern
USNM 326330	no	yes	no	triunguis		38.0909	-92.2922	124.27	10	Missouri	Miller	Modern
USNM 326331	no	yes	no	triunguis		38.0909	-92.2922	137.91		Missouri	Miller	Modern
USNM 326332	no	yes	yes	major	female	30.4605	-88.9482	134.84	8	Mississippi	Harrison	Modern
USNM 326333	no	yes	yes	major	male	30.8941	-88.6154	169.8	9	Mississippi	George	Modern
USNM 326334	no	yes	no	major		30.1831	-85.6563	169.64	14	Florida	Bay	Modern
USNM 326335	no	yes	yes	major	female	30.1632	-85.576	148.82	8	Florida	Bay	Modern
USNM 326336	no	yes	yes	major	female	30.1632	-85.576	142.21		Florida	Bay	Modern
USNM 326338	no	yes	yes	major	male	30.0777	-85.5908	179.05	12	Florida	Bay	Modern
USNM 326340	no	yes	no	major		30.1632	-85.576	169.62		Florida	Bay	Modern
USNM 326342	no	yes	yes	major	female	30.1632	-85.576	155.83	18	Florida	Bay	Modern
USNM 326343	no	yes	yes	major	female	30.1552	-84.2563	141.29		Florida	Wakulla	Modern
USNM 326344	no	yes	yes	major	male	34.4618	-88.484	139.62	17	Mississippi	Itawamba	Modern
USNM 326346	no	yes	no	major		30.5388	-85.1614	167.01		Florida	Calhoun	Modern
USNM 326347	no	yes	no	major		30.284	-84.393	168.34		Florida	Leon	Modern
USNM 326348	no	yes	yes	major	female	30.1632	-85.576	140.5	10	Florida	Bay	Modern
USNM 326350	no	yes	yes	major	male	30.7412	-85.146	160.23	14	Florida	Jackson	Modern
USNM 326354	no	yes	yes	major	male	30.1902	-84.0428	162.46		Florida	Jefferson	Modern
USNM 326355	no	yes	yes	major	male	30.1463	-83.9682	163.49	14	Florida	Taylor	Modern
USNM 326358	no	yes	no	major		30.2763	-84.384	182.98	19	Florida	Wakulla	Modern
USNM 45322	no	yes	no	triunguis		36.068	-94.1529	131.3	14	Arkansas	Washington	Modern
USNM 45777	no	yes	no	major		30.7312	-87.9911	136.63	17	Alabama	Baldwin - Mobile	Modern
USNM 540809	no	yes	yes	bauri	female	27.5901	-82.7604	129.55		Florida	Hillsborough	Modern
USNM 540814	no	yes	yes	bauri	male	27.5901	-82.7604	129.56		Florida	Hillsborough	Modern
USNM 540819	no	yes	yes	bauri	male	27.5901	-82.7604	157.58	11	Florida	Hillsborough	Modern
USNM 540820	no	yes	yes	bauri	female	27.5901	-82.7604	146.06	9	Florida	Hillsborough	Modern
USNM 540822	no	yes	yes	bauri	female	27.5901	-82.7604	124.74	9	Florida	Hillsborough	Modern
USNM 540824	no	yes	yes	bauri	female	27.5901	-82.7604	135.7		Florida	Hillsborough	Modern
USNM 540825	no	yes	no	bauri		27.5901	-82.7604	147.93	10	Florida	Hillsborough	Modern
USNM 540826	no	yes	yes	bauri	male	27.5901	-82.7604	148.15		Florida	Hillsborough	Modern
USNM 540827	no	yes	yes	bauri	male	27.5901	-82.7604	147.75	11	Florida	Hillsborough	Modern
USNM 540828	no	yes	yes	bauri	male	27.5901	-82.7604	150.66		Florida	Hillsborough	Modern
USNM 540829	no	yes	no	bauri		27.5901	-82.7604	149.48	8	Florida	Hillsborough	Modern
USNM 540830	no	yes	yes	bauri	female	27.5901	-82.7604	141.02	9	Florida	Hillsborough	Modern
USNM 540831	no	yes	yes	bauri	male	27.5901	-82.7604	130.42	9	Florida	Hillsborough	Modern
USNM 540832	no	yes	yes	bauri	female	27.5901	-82.7604	130.74	9	Florida	Hillsborough	Modern
USNM 540834	no	yes	no	bauri		27.5901	-82.7604	125.75		Florida	Hillsborough	Modern
USNM 540836	no	yes	yes	bauri	female	27.5901	-82.7604	131.85		Florida	Hillsborough	Modern
USNM 540837	no	yes	yes	bauri	female	27.5901	-82.7604	129.09	9	Florida	Hillsborough	Modern
USNM 540838	no	yes	yes	bauri	male	27.5901	-82.7604	149.11	8	Florida	Hillsborough	Modern
USNM 540840	no	yes	yes	bauri	male	27.5901	-82.7604	128.22	8	Florida	Hillsborough	Modern
USNM 540841	no	yes	yes	bauri	male	27.5901	-82.7604	144.46	12	Florida	Hillsborough	Modern
USNM 55590	no	yes	no	triunguis		38.1777	-91.9228	131.43		Missouri	Maries	Modern
USNM 81032	no	yes	no	triunguis		36.5885	-93.9631	134.37	12	Missouri	Barry	Modern
USNM 8352	no	yes	no	bauri		NA	NA	135.64		Florida		Modern
USNM 86448	no	yes	no	triunguis		36.9921	-91.8214	130.18	13	Missouri	Howell	Modern
USNM 86871	no	yes	no	triunguis		29.9972	-90.0907	118.63		Louisiana	Orleans	Modern
USNM 86872	no	yes	no	triunguis		29.9972	-90.0907	112.81	17	Louisiana	Orleans	Modern
USNM 94373	no	yes	no	triunguis		37.6694	-92.6642	124.93		Missouri	Laclede	Modern
USNM 95308	no	yes	no	triunguis		35.1213	-89.242	121.99	12	Tennessee	Fayette	Modern
USNM 95331	no	yes	no	major		31.599	-89.746	115.78		Mississippi	Jefferson Davis	Modern
USNM 95348	no	yes	no	triunguis		35.4713	-93.7575	127.75	14	Arkansas	Grant	Modern
USNM 95408	no	yes	no	major		30.233	-93.4471	106.62	8	Louisiana	Calcasieu	Modern
USNM 9865	no	yes	no	triunguis		38.626	-90.1917	150.79	17	Missouri	St. Louis	Modern
USNM 99840	no	yes	no	triunguis		36.1556	-90.5042	122.6	10	Arkansas	Greene	Modern
USNM V 11428	yes	no	no	NA		28.08	-80.61	270.155		Florida		Melbourne
USNM V 11834	yes	no	no	NA		28.08	-80.61	262.51		Florida		Melbourne
USNM V 12000	yes	no	no	NA		28.08	-80.61	259.73		Florida		Melbourne
USNM V 12001	yes	no	no	NA		28.08	-80.61	198.86		Florida		Melbourne
USNM V 8824	yes	no	no	NA		27.65	-80.4	118.51		Florida		Vero
YPM-HERR 005930	no	yes	no	bauri		26.5842	82.1201	129.02		Florida	Lee	Modern
YPM-HERR 013944	no	yes	no	triunguis		35.1509	97.4357	123.9		Oklahoma	Cleveland	Modern
YPM-HERR 017203	no	yes	no	major		30.9414	86.8103	142.95		Florida	Santa Rosa	Modern
